# Supplementary material for: Expression and significance of Fractalkine/CX3CL1 in MPO-AAV-associated glomerulonephritis rats
Source: BMC Nephrol. 2024 Jun 27;25:211. doi: 10.1186/s12882-024-03565-3 (PMC11212253; doi:10.1186/s12882-024-03565-3)
Supplement: Supplementary file 2 — Supplementary Material 2 [file 12882_2024_3565_MOESM2_ESM.xlsx]

## Sheet: Fig.4 FKN-WB
Fig.4
	greyscale value	contral	MPO-AAV	MPO-AAV+anti-FKN
	FKN-1	56366	681255	274548
	FKN-2	47516	699489	314850
	FKN-3	48688	651953	317590
	GAPDH-1	1276596	1312943	1271334
	GAPDH-2	1295732	1387312	1192572
	GAPDH-3	1192078	1235056	1196174
	expressivity	contral	MPO-AAV	MPO-AAV+anti-FKN
	FKN-1	0.0441534	0.518876	0.215953
	FKN-2	0.0366712	0.504205	0.264009
	FKN-3	0.040843	0.527873	0.265505
