# Supplementary material for: Expression and significance of Fractalkine/CX3CL1 in MPO-AAV-associated glomerulonephritis rats
Source: BMC Nephrol. 2024 Jun 27;25:211. doi: 10.1186/s12882-024-03565-3 (PMC11212253; doi:10.1186/s12882-024-03565-3)
Supplement: Supplementary file 3 — Supplementary Material 3 [file 12882_2024_3565_MOESM3_ESM.xlsx]

## Sheet: FKN
Fig.3
Group	serum FKN expression
contral1	9.2
contral1	10
contral1	8.2		Descriptives
contral1	11.1		VAR00002
contral1	7.4			N	Mean	Std. Deviation	Std. Error	95% Confidence Interval for Mean		Minimum	Maximum
contral1	11.3							Lower Bound	Upper Bound
contral1	6.32		1.00	10	8.622	1.69931	0.53737	7.40639	9.83761	6.32	11.3
contral1	7.84		2.00	10	24.637	1.39042	0.439689	23.6424	25.6316	22.52	26.43
contral1	7.33		3.00	10	9.646	2.12082	0.670662	8.12886	11.1631	7.32	13.2
contral1	7.53		Total	30	14.3017	7.63702	1.39432	11.45	17.1534	6.32	26.43
MPO2	24.4
MPO2	25
MPO2	22.6		ANOVA
MPO2	23.49		VAR00002
MPO2	24.66			Sum of Squares	df	Mean Square	F	Sig.
MPO2	22.52		Between Groups	1607.53	2	803.765	258.756	2.43957e-18
MPO2	26.01		Within Groups	83.8692	27	3.10627
MPO2	26.43		Total	1691.4	29
MPO2	25.32
MPO2	25.94
MPO+anti-FKN3	8.7		Multiple Comparisons
MPO+anti-FKN3	11.21		Dependent Variable:	VAR00002
MPO+anti-FKN3	9		(I) VAR00001			Mean Difference (I-J)	Std. Error	Sig.	95% Confidence Interval
MPO+anti-FKN3	13.2								Lower Bound	Upper Bound
MPO+anti-FKN3	12.4		LSD	1.00	2.00	-16.01500*	0.788196	6.82197e-18	-17.6322	-14.3978
MPO+anti-FKN3	10.95				3.00	-1.024	0.788196	0.204871	-2.64125	0.593245
MPO+anti-FKN3	7.32			2.00	1.00	16.01500*	0.788196	6.82197e-18	14.3978	17.6322
MPO+anti-FKN3	7.55				3.00	14.99100*	0.788196	3.62928e-17	13.3738	16.6082
MPO+anti-FKN3	8.02			3.00	1.00	1.024	0.788196	0.204871	-0.593245	2.64125
MPO+anti-FKN3	8.11				2.00	-14.99100*	0.788196	3.62928e-17	-16.6082	-13.3738
			Games-Howell	1.00	2.00	-16.01500*	0.694329	5.36337e-09	-17.7931	-14.2369
					3.00	-1.024	0.859391	0.473799	-3.22646	1.17846
				2.00	1.00	16.01500*	0.694329	5.36337e-09	14.2369	17.7931
					3.00	14.99100*	0.801944	5.66325e-09	12.9155	17.0665
				3.00	1.00	1.024	0.859391	0.473799	-1.17846	3.22646
					2.00	-14.99100*	0.801944	5.66325e-09	-17.0665	-12.9155
			*. The mean difference is significant at the 0.05 level.
