# Supplementary material for: Expression and significance of Fractalkine/CX3CL1 in MPO-AAV-associated glomerulonephritis rats
Source: BMC Nephrol. 2024 Jun 27;25:211. doi: 10.1186/s12882-024-03565-3 (PMC11212253; doi:10.1186/s12882-024-03565-3)
Supplement: Supplementary file 4 — Supplementary Material 4 [file 12882_2024_3565_MOESM4_ESM.xlsx]

## Sheet: Fig.2 MPO-ANCA
Fig.2
group	MPO-ANCA U/mL
contral1	7.5
contral1	10
contral1	7.6
contral1	6.9
contral1	7.53		Descriptives
contral1	10.2		VAR00002
contral1	7.93			N	Mean	Std. Deviation	Std. Error	95% Confidence Interval for Mean		Minimum	Maximum
contral1	8.93							Lower Bound	Upper Bound
contral1	7.31		1.00	10	8.01	1.30238	0.411849	7.07833	8.94167	6.2	10.2
contral1	6.2		2.00	10	29.237	4.22894	1.33731	26.2118	32.2622	24.52	37.66
Modle2	26.4		Total	20	18.6235	11.3071	2.52834	13.3316	23.9154	6.2	37.66
Modle2	30
Modle2	32.6
Modle2	33.49		ANOVA
Modle2	37.66		VAR00002
Modle2	24.52			Sum of Squares	df	Mean Square	F	Sig.
Modle2	25.01		Between Groups	2252.93	1	2252.93	230.124	1.06753e-11
Modle2	27.43		Within Groups	176.221	18	9.79007
Modle2	26.32		Total	2429.15	19
Modle2	28.94
