# Supplementary material for: Expression and significance of Fractalkine/CX3CL1 in MPO-AAV-associated glomerulonephritis rats
Source: BMC Nephrol. 2024 Jun 27;25:211. doi: 10.1186/s12882-024-03565-3 (PMC11212253; doi:10.1186/s12882-024-03565-3)
Supplement: Supplementary file 5 — Supplementary Material 5 [file 12882_2024_3565_MOESM5_ESM.xlsx]

## Sheet: Fig.5Immunofluorescence
Fig.5
Immunofluorescence
Group		mean optical density
Control1		0.8841
Control1		0.8402
Control1		0.9042
MPO-AAV2		7.045
MPO-AAV2		6.8923
MPO-AAV2		6.7093
MPO-AAV+Anti-FKN3		1.8221
MPO-AAV+Anti-FKN3		1.7302
MPO-AAV+Anti-FKN3		1.4248
