# Supplementary material for: Expression and significance of Fractalkine/CX3CL1 in MPO-AAV-associated glomerulonephritis rats
Source: BMC Nephrol. 2024 Jun 27;25:211. doi: 10.1186/s12882-024-03565-3 (PMC11212253; doi:10.1186/s12882-024-03565-3)
Supplement: Supplementary file 6 — Supplementary Material 6 [file 12882_2024_3565_MOESM6_ESM.xlsx]

## Sheet: UAER
Fig.6
24h UAER（mg/24h）
Control	0.466	0.37	0.476	0.522	0.498	0.532	0.378	0.5102	0.527	0.398
MPO-AAV	1.302	1.42	1.594	1.503	1.475	1.427	1.51	1.492	1.48	1.47
MPO-AAV+Anti-FKN	0.362	0.32	0.294	0.447	0.52	0.4903	0.482	0.53	0.528	0.377

## Sheet: BUN
BUN（umol/L）
Control	5.03	4.62	5.01	4.693	4.92	5.12	5.302	5.723	5.002	5.39
MPO-AAV	18.09	19.3	18.34	17.93	18.62	17.3	19	18.24	17.99	18.2
MPO-AAV+Anti-FKN	5.201	5.3	4.71	5.72	5.01	4.99	5.72	4.68	5.19	5.52

## Sheet: Scr
Fig.6
Scr（umol/L）
Control	38	42	51	56	46	53	49	42	48	48
MPO-AAV	110	98	102	98	106	83	97	92	90	102
MPO-AAV+Anti-FKN	62	54	49	62	41	48	51	57	38	52
