# Supplementary material for: Expression and significance of Fractalkine/CX3CL1 in MPO-AAV-associated glomerulonephritis rats
Source: BMC Nephrol. 2024 Jun 27;25:211. doi: 10.1186/s12882-024-03565-3 (PMC11212253; doi:10.1186/s12882-024-03565-3)
Supplement: Supplementary file 7 — Supplementary Material 7 [file 12882_2024_3565_MOESM7_ESM.xlsx]

## Sheet: Fig.7
		Fig.7
Data1	p65 NF-kB						Data3	IL-6
	group	Nuclear Area	Nuclear Integral Optical Density	Nuclear mean optical density				group	Nuclear Area	Nuclear Integral Optical Density	Nuclear mean optical density
	control1 400X	17628	13327.3	0.756032				control1 400X	2073600	63906	0.0308189
	control2 400X	16433	28245	1.7188				control2 400X	2073600	257088	0.123981
	control3 400X	16010	21171.6	1.3224				control3 400X	2073600	180068	0.0868383
	MPO1 400X	23654	223655	9.45525				MPO1 400X	2073600	717209	0.345876
	MPO2 400X	16558	125126	7.5568				MPO2 400X	2073600	1256068	0.605743
	MPO3 40X	20642	145687	7.05781				MPO3 40X	2073600	782039	0.377141
	MPO+anti-FKN1 400X	16692	65844.1	3.94465				MPO+anti-FKN1 400X	2073600	303906	0.14656
	MPO+anti-FKN2 400X	22761	76269.2	3.35087				MPO+anti-FKN2 400X	2073600	557088	0.268657
	MPO+anti-FKN3 400X	14281	63322	4.434				MPO+anti-FKN3 400X	2073600	280068	0.135064
					The image analysis was based on a computer image processing system consisting of image acquisition (UC90, OLYMPUS, Japan) and analysis software (Image-Pro Plus, Media Cybernetics, USA). The positive expression area was selected based on the image of positive immunoreactivity, and the intensity and area of positive immunostaining were determined by human-computer interaction. Note: Average optical…
